# Supplementary material for: Comparative Prognostic Accuracy of Objective Nutritional Indices in Critically Ill Patients with Sepsis: A Systematic Review and Meta-Analysis
Source: J Clin Med. 2026 May 18;15(10):3885. doi: 10.3390/jcm15103885 (PMC13207822; doi:10.3390/jcm15103885)
Supplement: Supplementary file 1 [file jcm-15-03885-s001.zip]

Archive with 1 entries (1 files):
- jcm-4258919-supplementary.pdf
